# Supplementary material for: A Comprehensive Survey of Statistical Approaches for Differential Expression Analysis in Single-Cell RNA Sequencing Studies
Source: Genes (Basel). 2021 Dec 2;12(12):1947. doi: 10.3390/genes12121947 (PMC8701051; doi:10.3390/genes12121947)
Supplement: Supplementary file 1 [file genes-12-01947-s001.zip]

Archive with 1 entries (1 files):
- genes-1462517-supplementary.pdf
